# Supplementary material for: Near 100% efficient homology-dependent genome engineering in the human fungal pathogen Cryptococcus neoformans
Source: G3 (Bethesda). 2025 Jun 3;15(8):jkaf118. doi: 10.1093/g3journal/jkaf118 (PMC12341884; doi:10.1093/g3journal/jkaf118)
Supplement: jkaf118_Supplementary_Data [file jkaf118_supplementary_data.zip]

Archive with 6 entries (6 files):
- Figure_S1_G3-2025-405906.pdf
- Figure_S2_G3-2025-405906.pdf
- Supplemental_Figures_Legends_G3-2025-405906.docx
- Table_S1_G3-2025-405906.xlsx
- Table_S2_G3-2025-405906.xlsx
- Table_S3_G3-2025-405906.xlsx
