# Supplementary material for: Near 100% efficient homology-dependent genome engineering in the human fungal pathogen Cryptococcus neoformans
Source: G3 (Bethesda). 2025 Jun 3;15(8):jkaf118. doi: 10.1093/g3journal/jkaf118 (PMC12341884; doi:10.1093/g3journal/jkaf118)
Supplement: jkaf118_Supplementary_Data [file jkaf118_supplementary_data.zip › Table_S1_G3-2025-405906.xlsx]

## Sheet: Legend
	Table S1
	List of yeast strains used in this study

## Sheet: Table S1
Strain Name	Species	Genotype	Source
BY4741	S. cerevisiae	MATa his3Δ1 leu2Δ0 met15Δ0 ura3Δ0	Winston F, et al. (1995)
CM026 (KN99α)	C. neoformans	MATα	Nielsen K, et al. (2003)
CM2049	C. neoformans	MATα SH2::HYGB-CnoCAS9	Huang M, et al. (2021)
CM2451	C. neoformans	MATα SH2::HYGB-CnoCAS9 YKU80::NEOR	This paper.
CM2465	C. neoformans	MATα SH2::HYGB-CnoCAS9 YKU80::amdS-blaster	This paper.
