# Supplementary material for: Near 100% efficient homology-dependent genome engineering in the human fungal pathogen Cryptococcus neoformans
Source: G3 (Bethesda). 2025 Jun 3;15(8):jkaf118. doi: 10.1093/g3journal/jkaf118 (PMC12341884; doi:10.1093/g3journal/jkaf118)
Supplement: jkaf118_Supplementary_Data [file jkaf118_supplementary_data.zip › Table_S2_G3-2025-405906.xlsx]

## Sheet: Legend
	Table S2
	List of plasmids used in this study.

## Sheet: Table S2
Plasmid Name	Backbone	E. coli Marker	Insert	Source	Addgene Link
pSDMA25	pBlueScript II SK(-)	AmpR	NATR	Arras, et al. (2015)	https://www.addgene.org/67940/
pSDMA57	pBlueScript II SK(-)	AmpR	NEOR	Arras, et al. (2015)	https://www.addgene.org/67941/
pPEE7	pBlueScript II SK(-)	AmpR	amdS	Page EE, et al. (2019)	https://www.addgene.org/128357/
pBHM2329	pRS316	AmpR	P_CnU6-gRNA-scaffold-6T	Huang M, et al. (2021)	https://www.addgene.org/171686/
pBHM2404	pRS316	AmpR	Linker-Cno_mNeonGreen-CBP-2xFLAG-NATR	Huang M, et al. (2021)	https://www.addgene.org/173441/
pBHM2616	pRS316	AmpR	HYGR-CnU6-empty-sgRNA	This paper.	https://www.addgene.org/234495/
pBHM2617	pRS316	AmpR	NATR-CnU6-empty-sgRNA	This paper.	https://www.addgene.org/234496/
pBHM2618	pRS316	AmpR	NEOR-CnU6-empty-sgRNA	This paper.	https://www.addgene.org/234497/
pBHM2619	pRS316	AmpR	amdS-CnU6-empty-sgRNA	This paper.	https://www.addgene.org/234498/
pBHM2659	pRS316	AmpR	amdS-YKU80(313bp-blaster)	This paper.	N/A
pBHM2660	pRS316	AmpR	Linker-Cno_mNeonGreen-CBP-2xFLAG-CnU6-sgRNA-NATR	This paper.	https://www.addgene.org/234499/
pBHM2661	pRS316	AmpR	Linker-Cno_mNeonGreen-CBP-2xFLAG-CnU6-sgRNA-NEOR	This paper.	https://www.addgene.org/234500/
pBHM2662	pRS316	AmpR	Linker-Cno_mNeonGreen-CBP-2xFLAG-CnU6-sgRNA-amdS	This paper.	https://www.addgene.org/234501/
