# Supplementary material for: Near 100% efficient homology-dependent genome engineering in the human fungal pathogen Cryptococcus neoformans
Source: G3 (Bethesda). 2025 Jun 3;15(8):jkaf118. doi: 10.1093/g3journal/jkaf118 (PMC12341884; doi:10.1093/g3journal/jkaf118)
Supplement: jkaf118_Supplementary_Data [file jkaf118_supplementary_data.zip › Table_S3_G3-2025-405906.xlsx]

## Sheet: Legend
	Table S3
	List of primers used in this study.

## Sheet: Table S3
Primer ID	Primer Name	Sequence	Notes
M13F	M13 forward alt. / MN0198	TGTAAAACGACGGCCAGTG	Alternative to standard M13 foward primer
M13R	M13 reverse alt. / MN0199	GCGGATAACAATTTCACACAGG	Alternative to standard M13 reverse primer
P01	MHp01	TTGTAATACGACTCACTATAGGGCGAATTGGAGCTCCACCGCATGCAGGATTCGAGTGG	Amplify: P.act1-[marker]-T.trp1 (fwd) with pRS316 backbone homology
P02	MHp02	GCTTTGTTTTTAGTTCTAATGCAAGGGGGATCCACTAGTTGCCATGAAGATCCTGAGGATTC	Amplify: P.act1-[marker]-T.trp1 (fwd) with CnU6 homology
P03	MHp03	AACTAGTGGATCCCCCTTGC	Amplify: CnU6 (fwd)
P04	MHp04	ACctaggcatgaggatatctcgcatctagCAACAGTATACCCTGCCGG	Amplify: CnU6 (rev) with BplI site and overlap with P05
P05	MHp05	TTGctagatgcgagatatcctcatgcctagGTTTTAGAGCTAGAAATAGCAAGT	Amplify: sgRNA scaffold (fwd) with BplI site and overlap with P04
P06	MN0346	gcatgcaggattcgagtgg	Amplify: P.act1 (fwd)
P07	MN0817	ggtaccgggccccccctcgaggtcgacggtatcgataagcttGGTGGCGGACTCGAAGTC	Amplify: Biohub_linker-mNG-CBP-2xFLAG-T.est2 (fwd) with pRS316 homology
P08	MN0816	gaaaaagtggcaccgagtcggtgcttttttatccctagcaaaagtgactctattcaaggg	Amplify: Biohub_linker-mNG-CBP-2xFLAG-T.est2 (rev) with sgRNA scaffold homology
P09	MN0414	gaatcctcaggatcttcatggcAGCTCAAAGCCGATCCTTCG	Amplify: YKU80-blaster fwd with T.trp1 homology
P10	MN0415	ggtcgacggtatcgataagcttgatatcCTGAGGACACTGCTCTATATAAATCATTTTCC	Amplify: YKU80-blaster rev with pRS316 backbone homology
P11	MN0412	ccaccgcggtggcggccgctctagaactagtgcatgcaggattcgagtgg	Amplify: P.act1-amdS-T.trp1 fwd with pRS316 backbone homology
P12	MN0413	CGAAGGATCGGCTTTGAGCTgccatgaagatcctgaggattc	Amplify: P.act1-amdS-T.trp1 rev with YKU80-blaster homology
P13	MN0421	CAACAACCAAGCATATAACTATGCTCTTGAAGGAGGTATGGAAAATGATTTATATAGAGCAGTGTCCTCAGgcatgcaggattcgagtgg	Amplify: amdS-YKU80-blaster fwd with KU80 homology
P14	MN0477	ACTTCAAGGTTCATCAACACCTCCAAAGCTTTGGCCTTGGCGGTTTGACAAGCCACAtcgGAtGACACTGCTCTATATAAATCATTTTCC	Amplify: amdS-YKU80-blaster rev with YKU80 homology and 2 silent SNPs
P15	MN0416	catcccattgcacctgcataac	Amplify: YKU80 (5'UTR to intron 3) fwd
P16	MN0417	ccatcagtttgtagtcgtcgg	Amplify: YKU80 (5'UTR to intron 3) rev
P17	ADE2-1_sgRNA/F	ggttatggtcgttaggaacaGTTTTAGAGCTAGAAATAGCAAGTT	Guide to target ADE2 for deletion (fwd)
P18	ADE2-1_PCnU6/R	tgttcctaacgaccataaccAACAGTATACCCTGCCGGTG	Guide to target ADE2 for deletion (rev)
P19	MN0504	ttctgcgcgtaatctgctg	Amplify: sgRNA scaffold (fwd) into pRS316 ori for marker-guide fusion PCR
P20	H99_ADE2_56bp+NatAdap/F	GTAGGTACTCAACAACCTCAATCATGCACTTAGTGCTAATCATCCTCAGGCGGTGGTGCATGCAGGATTCGAGTG	Amplify: P.act1-[marker]-T.trp1 (fwd) with homology arms for ADE2 deletion
P21	H99_ADE2_51bp+NatAdap/R	CTTCAGCCTCTCAATGTACTTGTCCCAACCTTCCTCCTCCAGAATGTCGACGCCATGAAGATCCTGAGGATTC	Amplify: P.act1-[marker]-T.trp1 (rev) with homology arms for ADE2 deletion
P22	H99_ADE2_51bp+Nat-Guide/R	CTTCAGCCTCTCAATGTACTTGTCCCAACCTTCCTCCTCCAGAATGTCGACGCGGATAACAATTTCACACAGG	Amplify: Fused P.act1-[marker]-T.trp1-Guide (rev) with homology arms for ADE2 deletion
P23	MHp05F	CCTAGAAGATGAGGTATACAGG	Junction PCR: H1 check (ade2ΔNAT-sg) fwd
P24	MHp76R	CTGGCGGAGGATAGAAGC	Junction PCR: H1 check (ade2ΔNAT-sg) rev
P25	MHp12F	GATAACGATGGTGCCAATGAC	Junction PCR: H2 check (ade2ΔNAT-sg) fwd
P26	MHp77R	GCGAATTCGAGACAGACATCG	Junction PCR: H2 check (ade2ΔNAT-sg) rev
P27	SB29_07445_tag_sg-F	tttagaaggagctcagtgaaGTTTTAGAGCTAGAAATAGCAAGTT	Guide to target TKL1 for tagging (fwd)
P28	SB28_07445_tag_sg-R	ttcactgagctccttctaaaAACAGTATACCCTGCCGGTG	Guide to target TKL1 for tagging (rev)
P29	MN0788	gGTAAGCCTTTACCAGCAGACgttttagagctagaaatagcaagtt	Guide to target URA5 for deletion (fwd)
P30	MN0789	GTCTGCTGGTAAAGGCTTACcAACAGTATACCCTGCCGGTG	Guide to target URA5 for deletion (rev)
P31	MN0709	TGGATCTTGTCGACAACGGCGACCAAATAAGAACTTGATCgcatgcaggattcgagtgg	Amplify: P.act1-[marker]-T.trp1 (fwd) with homology arms for URA5 deletion
P32	MN0791	ATTAGGGAGACCTAAACCCCTGCATCCAAGAAAACCCTgcggataacaatttcacacagg	Amplify: Fused P.act1-[marker]-T.trp1-Guide (rev) with homology arms for URA5 deletion
